# Supplementary material for: Focused ultrasound for blood–brain barrier opening in brain tumor patients: Technical nuances
Source: Neurooncol Adv. 2026 Jan 31;8(1):vdag020. doi: 10.1093/noajnl/vdag020 (PMC12978305; doi:10.1093/noajnl/vdag020)
Supplement: vdag020_Supplementary_Data [file vdag020_supplementary_data.zip]

Archive with 1 entries (1 files):
- Supplementary Materials .docx
